# Supplementary material for: Comparative Outcomes of Open Radical Cystectomy vs. Robot-Assisted Approaches with Intracorporeal and Extracorporeal Urinary Diversion: A Meta-Analysis and Network Meta-Analysis of Perioperative and Quality of Life Outcomes
Source: J Clin Med. 2024 Apr 21;13(8):2421. doi: 10.3390/jcm13082421 (PMC11051502; doi:10.3390/jcm13082421)
Supplement: Supplementary file 1 [file jcm-13-02421-s001.zip]

Archive with 1 entries (1 files):
- jcm-2926524-supplementary.pdf
